# Supplementary material for: BPA Exposure Affects Mouse Gastruloids Axial Elongation by Perturbing the Wnt/β-Catenin Pathway
Source: Int J Mol Sci. 2024 Jul 19;25(14):7924. doi: 10.3390/ijms25147924 (PMC11276681; doi:10.3390/ijms25147924)
Supplement: Supplementary file 1 [file ijms-25-07924-s001.zip]

Archive with 1 entries (1 files):
- ijms-3077523-supplementary.pdf
